# Supplementary material for: Complementing but Not Replacing: Comparing the Impacts of GPT-4 and Native-Speaker Interaction on Chinese L2 Writing Outcomes
Source: Behav Sci (Basel). 2025 Apr 17;15(4):540. doi: 10.3390/bs15040540 (PMC12023996; doi:10.3390/bs15040540)
Supplement: Supplementary file 1 [file behavsci-15-00540-s001.zip]

Archive with 1 entries (1 files):
- behavsci-3519989-supplementary.pdf
